# Supplementary material for: Case Report: Prenatal Whole-Exome Sequencing to Identify a Novel Heterozygous Synonymous Variant in NIPBL in a Fetus With Cornelia de Lange Syndrome
Source: Front Genet. 2021 Feb 9;12:628890. doi: 10.3389/fgene.2021.628890 (PMC7900548; doi:10.3389/fgene.2021.628890)
Supplement: Supplementary file 1 [file Table_1.XLSX]

## Sheet: Sheet1
Table S1. A timeline about weeks of gestation and examinations in her pregnancy.
weeks of gestation	examinations
14 week	non-invasive prenatal testing
24 week	ultrasonography
27+3 week	terminate the pregnancy
-	chromosomal microarray analyses
-	whole-exome sequencing
