# Supplementary material for: Case Report: Prenatal Whole-Exome Sequencing to Identify a Novel Heterozygous Synonymous Variant in NIPBL in a Fetus With Cornelia de Lange Syndrome
Source: Front Genet. 2021 Feb 9;12:628890. doi: 10.3389/fgene.2021.628890 (PMC7900548; doi:10.3389/fgene.2021.628890)
Supplement: Supplementary file 2 [file Table_2.xlsx]

## Sheet: Sheet1
Table S2. Summary of nine candidate variants in nine genes filtrated by prioritized strategy.
Gene	Chromosomal position	exon	Nucleotide change	Amino acid change	NM number	Zygosity	Allele origin	Inheritance	ACMG classification	ACMG evidence	Disease phenotype (OMIM#)
NIPBL	chr5:37020979	27	c.5328G>A	p.Q1776Q(p.Gln1776Gln)	NM_015384.4	Het	de novo	AD	Pathogenic	PVS1+PS2+PM2	Cornelia de Lange syndrome 1(OMIM#122470),AD
COL11A2	chr6:33152074-33152075	8	c.966_967insC	p.T323Hfs*19 (p .Thr 323Hisfs*19)	NM _080680.3	Het	maternal	AR	Likely pathogenic	PVS1+PM2	1.Fibrochondrogenesis 2 (OMIM# 614524)AD,AR;2. Otospondylomegaepiphyseal dysplasia (OMIM# 215150)AR
DCHS1	chr11:6644010	21	c.8897G>A	p.R2966H( p.Arg 2966 His)	NM_003737.4	Het	paternal	AR	Uncertain of significance	PM2	Van Maldergem syndrome (OMIM#601390),AR
IFIH1	chr2:163133269	11	c.2232T>A	p.F744 L( p.Phe 744 Leu)	NM_022168.4	Het	paternal	AD	Uncertain of significance	PM1+PM2	Singleton-Merten syndrome (OMIM#182250),AD
POC1A	chr3:52172229	7	c.655G>A	p.D219N ( p.Asp 219 Asn)	NM_001161581.2	Het	maternal	AR	Uncertain of significance	PM2	SOFT syndrome (OMIM#614813),AR
RAB40AL	chrX:102192736-102192737	1	c.490_491delAT	p.I164Rfs*65( p.Ile164Arg fs*65)	NM_001031834.1	Hem	maternal	XLR	Likely pathogenic	PVS1+PM2	Martin-Probst X-linked mental retardation syndrome (OMIM#300519),XR
TBX4	chr17:59533823	1	c.-29T>A	-	NM_018488.3	Het	paternal	AD	Uncertain of significance	PM2	Ischiocoxopodopatellar syndrome (OMIM#147891),AD
WDR60	chr7:158705801	-	c.1702+14 (IVS 13) C>G	-	NM_018051.5	Het	maternal	AR	Uncertain of significance	PM2	Short-rib thoracic dysplasia with or without polydactyly (OMIM#615503),AR
WHSC1	chr4:1962902	-	c.3372+24 (IVS 18) C>T	-	NM_133335.4	Het	maternal	-	Uncertain of significance	PM2	Wolf-Hirschhorn syndrome (OMIM#194190),IC(Isolated cases)
Abbreviations: Chr, chromosome; -, not available
